# Supplementary material for: Characterization of DNA lesions associated with cell-free DNA by targeted deep sequencing
Source: BMC Med Genomics. 2021 Jul 28;14:192. doi: 10.1186/s12920-021-01040-8 (PMC8317339; doi:10.1186/s12920-021-01040-8)
Supplement: Supplementary file 1 — Additional file 1: Table S1. Sequencing data statistics. [file 12920_2021_1040_MOESM1_ESM.xlsx]

## Sheet: Table S1
Table S1. Sequencing data statistics
Sample ID	Dataset	Sample type	TOTAL_READS	ALIGNED_READS	ALIGN_RATE	DUPLICATE_RATE	UNIQUE_READ	MEAN_TARGET_COVERAGE	PCT_USABLE_BASES_ON_TARGET	Q30_RATE
D_17_01330_DE_CF	Healthy	gDNA	53788126	52843856	98.24	52.27	25672588	2990.77	11.93	88.32
D_17_01331_DE_CF	Healthy	cfDNA	86144752	68912074	80	51.56	41729180	3712.91	11.35	91.77
D_17_01332_DE_CF	Healthy	gDNA	54915144	54038302	98.4	52.67	25988958	2943.21	11.48	88.61
D_17_01333_DE_CF	Healthy	cfDNA	74530776	70407012	94.47	68.48	23493966	2408.03	7.21	89.74
D_17_01334_DE_CF	Healthy	gDNA	59948656	58954620	98.34	49.73	30139012	3497.26	12.51	88.06
D_17_01335_DE_CF	Healthy	cfDNA	79660048	64335300	80.76	58.34	33184278	2107.75	6.9	89.3
D_17_01336_DE_CF	Healthy	gDNA	58575992	57703688	98.51	49.7	29466582	3460.95	12.65	88.14
D_17_01337_DE_CF	Healthy	cfDNA	80251712	65520526	81.64	56.28	35084762	2902.86	9.34	91.58
D_17_01338_DE_CF	Healthy	gDNA	61338138	59967758	97.77	59.49	24846444	2440.48	8.58	87.23
D_17_01339_DE_CF	Healthy	cfDNA	76972130	74469190	96.75	77.9	17011088	1268.23	3.59	90.74
D_17_01340_DE_CF	Healthy	gDNA	60201330	58954114	97.93	59.37	24458384	2457.28	8.78	86.91
D_17_01341_DE_CF	Healthy	cfDNA	86303652	77597966	89.91	66.89	28573072	2228.91	6.05	90.89
D_17_01342_DE_CF	Healthy	gDNA	54172394	53097104	98.02	57.52	23014176	2157.48	8.56	87.5
D_17_01343_DE_CF	Healthy	cfDNA	83982762	78357658	93.3	74.22	21653956	1464.96	3.94	89.28
D_17_01344_DE_CF	Healthy	gDNA	52778566	51823714	98.19	53.75	24412534	2578.95	10.49	88.72
D_17_01345_DE_CF	Healthy	cfDNA	82997266	63297836	76.26	60.39	32871690	1086.74	3.62	87.75
D_17_01346_DE_CF	Healthy	gDNA	55803268	54857418	98.31	51.33	27160652	3121.74	12	88.86
D_17_01347_DE_CF	Healthy	cfDNA	91740508	75052054	81.81	57.89	38634612	3007.5	8.44	91.46
D_17_01348_DE_CF	Healthy	gDNA	53657506	52730104	98.27	52.77	25343796	2808.93	11.23	87.97
D_17_01349_DE_CF	Healthy	cfDNA	83227556	70645050	84.88	61.98	31640146	2366.72	7.06	90.57
D_17_04116_DE_CF	Lymphoma patients	gDNA	54087802	52420914	96.92	32.7	36403660	5758.35	26	93.54
D_17_04117_DE_CF	Lymphoma patients	gDNA	52648686	51537876	97.89	29.33	37208458	6266.46	28.79	94.21
D_17_04118_DE_CF	Lymphoma patients	gDNA	45859906	44551384	97.15	33.91	30310512	4848.51	25.73	93.57
D_17_04119_DE_CF	Lymphoma patients	gDNA	54886540	53725674	97.88	32.35	37129108	6107.42	26.86	94.16
D_17_04120_DE_CF	Lymphoma patients	gDNA	51461144	50330728	97.8	30.33	35854002	5917.2	27.83	94.22
D_17_04136_XT_CF	Lymphoma patients	cfDNA	106074548	90231426	85.06	32.39	71713824	10410.1	26.7	93.01
D_17_04137_XT_CF	Lymphoma patients	cfDNA	54528284	45057910	82.63	20.81	43180644	6378.5	32.75	90.08
D_17_04139_XT_CF	Lymphoma patients	cfDNA	43912262	37023042	84.31	31.3	30168526	4243.44	26.51	90.35
D_17_04141_XT_CF	Lymphoma patients	cfDNA	35323750	34655334	98.11	29.11	25041096	4087.77	27.3	88.7
D_17_04142_XT_CF	Lymphoma patients	cfDNA	55682580	46947880	84.31	21.32	43808848	6483.35	31.96	91.07
D_17_05848_DE_CF	Lymphoma patients	cfDNA	77951780	63913354	81.99	63.48	28464424	1069.11	3.87	89.64
D_17_05851_DE_CF	Lymphoma patients	gDNA	92513674	90555486	97.88	53.81	42733862	6207.15	16.16	90.86
D_17_05852_DE_CF	Lymphoma patients	cfDNA	76347162	68968536	90.34	60.16	30419546	2681.18	8.99	90.78
D_17_05855_DE_CF	Lymphoma patients	gDNA	81444762	79070896	97.09	52.89	38365168	5360.44	15.97	90.47
D_17_05856_DE_CF	Lymphoma patients	cfDNA	71972304	64777784	90	62.06	27307990	2165.36	7.73	90.52
D_17_05859_DE_CF	Lymphoma patients	gDNA	86906988	84918304	97.71	53.79	40156572	5669.73	15.73	89.91
D_17_05860_DE_CF	Lymphoma patients	cfDNA	89476272	77284040	86.37	49.42	45253700	3443.09	10.31	89.01
D_17_05863_DE_CF	Lymphoma patients	gDNA	69762832	67514042	96.78	51.99	33496158	4638.48	16.2	91.03
D_17_05864_DE_CF	Lymphoma patients	cfDNA	84925140	72637512	85.53	48.21	43982020	3190.21	10.16	89.26
D_17_05867_DE_CF	Lymphoma patients	gDNA	92874584	90791010	97.76	54.2	42537212	5988.05	15.52	90.65
D_17_05868_DE_CF	Lymphoma patients	cfDNA	73775138	61824716	83.8	58.64	30510002	1383.95	5.18	83.78
D_17_05871_DE_CF	Lymphoma patients	gDNA	119886526	116858086	97.47	54.39	54679940	7535.52	15.18	89.59
D_17_05872_DE_CF	Lymphoma patients	cfDNA	91291020	77459564	84.85	56.86	39380692	3333.97	9.96	87.85
D_17_05875_DE_CF	Lymphoma patients	gDNA	84135556	82221238	97.72	54.84	37992926	5428.32	15.54	88.19
D_17_05876_DE_CF	Lymphoma patients	cfDNA	102032912	90542712	88.74	60.15	40663630	3889.42	9.94	88.26
D_17_05879_DE_CF	Lymphoma patients	gDNA	92347352	89638316	97.07	53.33	43097158	6059.24	15.92	90.35
D_17_05880_DE_CF	Lymphoma patients	cfDNA	101539612	85389630	84.09	36.14	64841510	5848.35	15.86	85
D_17_05883_DE_CF	Lymphoma patients	gDNA	92174778	90201588	97.86	37.69	57431192	8955.73	23.31	91.64
D_17_05884_DE_CF	Lymphoma patients	cfDNA	81731610	69927424	85.56	36.76	51691120	4756.75	15.76	84.15
D_17_05887_DE_CF	Lymphoma patients	gDNA	77703714	75539040	97.21	36.32	49481388	7457.99	23.24	90.49
D_17_05888_DE_CF	Lymphoma patients	cfDNA	72587052	64817570	89.3	38.02	44987920	4261.2	15.25	84.77
D_17_05891_DE_CF	Lymphoma patients	gDNA	81033738	79044588	97.55	36.91	51123006	7837.11	23.3	92.02
D_17_05892_DE_CF	Lymphoma patients	cfDNA	70278478	58846912	83.73	31.24	48325508	6269.5	24.68	91.67
D_17_05895_DE_CF	Lymphoma patients	gDNA	87373186	85016496	97.3	37.39	54701604	8237.56	22.78	91.51
D_17_05950_DE_CF	Lymphoma patients	cfDNA	118897554	97920798	82.36	55.42	53007738	5423.5	12.81	89.63
D_17_05951_DE_CF	Lymphoma patients	cfDNA	106318604	101716474	95.67	62.87	39477160	5736.42	13.06	90.71
D_17_05955_DE_CF	Lymphoma patients	cfDNA	83848120	70939488	84.6	56.9	36141860	3869.1	12.62	91
D_17_05958_DE_CF	Lymphoma patients	cfDNA	97158208	82559988	84.97	42.11	56240964	7222.31	20.25	93.9
D_17_05960_DE_CF	Lymphoma patients	cfDNA	109561416	94603208	86.35	42.44	63068278	8089.19	19.79	93.96
D_17_05961_DE_CF	Lymphoma patients	gDNA	70297288	69015526	98.18	48.22	36401576	5570.81	18.7	92.31
D_17_05962_DE_CF	Lymphoma patients	gDNA	69816770	68747048	98.47	46.54	37326012	5882.42	19.83	92.77
D_17_05963_DE_CF	Lymphoma patients	gDNA	55014096	54071688	98.29	50.61	27173834	4080.22	17.48	92.31
D_17_05964_DE_CF	Lymphoma patients	gDNA	65628578	64533096	98.33	49.14	33381452	5084.88	18.26	92.48
D_17_05965_DE_CF	Lymphoma patients	gDNA	72440744	71346206	98.49	47	38396284	5999.62	19.49	92.38
D_18_00081_DE_CF	Lymphoma patients	cfDNA	64361976	52882810	82.16	36.75	40710856	3370.01	14.75	88.4
D_18_00084_DE_CF	Lymphoma patients	cfDNA	112645504	100035564	88.81	38.9	68821010	6647.98	15.37	88.2
D_18_00087_DE_CF	Lymphoma patients	cfDNA	53384864	51288840	96.07	49.93	26727176	3701.63	16.7	91.96
D_18_00090_DE_CF	Lymphoma patients	cfDNA	11217672	9122168	81.32	55.13	5033706	415.45	10.54	91.05
D_18_00093_DE_CF	Lymphoma patients	gDNA	53696200	52063586	96.96	24.1	40754202	4272.53	19.04	85.35
D_18_00094_DE_CF	Lymphoma patients	gDNA	59028056	57168408	96.85	24.51	44561354	4766.2	19.35	86.62
D_18_00095_DE_CF	Lymphoma patients	gDNA	46311652	45619780	98.51	24.82	34817062	5099.51	25.92	92.06
D_18_00096_DE_CF	Lymphoma patients	gDNA	46892042	46150252	98.42	26.52	34457206	4967.9	24.96	91.61
D_18_00177_DE_CF	Lymphoma patients	gDNA	101020128	98296530	97.3	51.42	49080150	5300.64	12.58	82.61
D_18_00178_DE_CF	Lymphoma patients	cfDNA	139849470	121808708	87.1	46.73	74503686	6956.5	13.21	81.37
CD_21_04839_XT_CF	Prostate cancer	cfDNA	44428204	40946006	92.16	17.6	33741472	4329.31	19.65	88.84
CD_21_04841_XT_CF	Prostate cancer	cfDNA	47926892	39180574	81.75	22.99	30172684	3603.9	17.24	88.77
CD_21_04842_XT_CF	Prostate cancer	cfDNA	59991420	49423012	82.38	22.69	38210730	4578.14	17.37	89.02
CD_21_04843_XT_CF	Prostate cancer	cfDNA	63374246	52727230	83.2	21.42	41430774	4946.66	17.55	88.93
CD_21_04844_XT_CF	Prostate cancer	cfDNA	61621632	53457756	86.75	21.63	41892838	5007.12	17.42	88.91
CD_21_04845_XT_CF	Prostate cancer	cfDNA	59851310	51120374	85.41	24.02	38841782	4222.49	15.46	89.7
CD_21_04846_XT_CF	Prostate cancer	cfDNA	64661050	53668326	83	25.39	40042032	4387.44	15.27	88.87
CD_21_04847_XT_CF	Prostate cancer	cfDNA	47711790	40494170	84.87	24.77	30463060	3412.63	15.76	89.35
CD_21_04848_XT_CF	Prostate cancer	cfDNA	60196282	48048708	79.82	24.34	36356002	4003.27	15.56	88.8
CD_21_04849_XT_CF	Prostate cancer	cfDNA	39904870	33047734	82.82	25.59	24592010	2703.97	15.3	88.1
CD_21_04850_XT_CF	Prostate cancer	cfDNA	57342848	51100802	89.11	23.85	38912444	4435.07	16.21	88.97
CD_21_04851_XN_CF	Prostate cancer	gDNA	57949558	56656992	97.77	20.24	45191560	5187.51	17.76	72.96
CD_21_04853_XN_CF	Prostate cancer	gDNA	56352776	55103936	97.78	20.37	43880386	4988.77	17.58	76.65
CD_21_04854_XN_CF	Prostate cancer	gDNA	56268484	54981254	97.71	20.91	43486560	4928.63	17.38	71.79
CD_21_04855_XN_CF	Prostate cancer	gDNA	58193536	56788604	97.59	21.44	44613648	5044.98	17.22	73.22
CD_21_04856_XN_CF	Prostate cancer	gDNA	64015288	62512910	97.65	21.66	48974510	5504.11	17.08	82.42
CD_21_04857_XN_CF	Prostate cancer	gDNA	68103002	66240850	97.27	14.36	56731508	5112.59	14.88	85.35
CD_21_04858_XN_CF	Prostate cancer	gDNA	55943102	54382910	97.21	15.07	46185864	4035.99	14.5	78.23
CD_21_04859_XN_CF	Prostate cancer	gDNA	45594962	43360566	95.1	15.73	36538234	3180.26	14.23	87.24
CD_21_04860_XN_CF	Prostate cancer	gDNA	53929452	52450024	97.26	14	45108394	4189.57	15.42	87.47
CD_21_04861_XN_CF	Prostate cancer	gDNA	53080610	51623190	97.25	13.84	44476872	4136.3	15.46	87.42
CD_21_04862_XN_CF	Prostate cancer	gDNA	54523366	52909420	97.04	14.89	45033672	4089.13	14.93	85.76
