# Supplementary material for: Characterization of DNA lesions associated with cell-free DNA by targeted deep sequencing
Source: BMC Med Genomics. 2021 Jul 28;14:192. doi: 10.1186/s12920-021-01040-8 (PMC8317339; doi:10.1186/s12920-021-01040-8)
Supplement: Supplementary file 7 — Additional file 7: Table S2. Contribution of mutational signatures. [file 12920_2021_1040_MOESM7_ESM.xlsx]

## Sheet: Table S2-1. Healthy volunteers
Table S2. Contribution of mutational signatures.
Mutational signature	Contribution (Mutation)																				Mean.gDNA	Mean.cfDNA	Bonferroni adjusted p value
	gDNA										cfDNA
	D_17_01330_DE_CF	D_17_01332_DE_CF	D_17_01334_DE_CF	D_17_01336_DE_CF	D_17_01338_DE_CF	D_17_01340_DE_CF	D_17_01342_DE_CF	D_17_01344_DE_CF	D_17_01346_DE_CF	D_17_01348_DE_CF	D_17_01331_DE_CF	D_17_01333_DE_CF	D_17_01335_DE_CF	D_17_01337_DE_CF	D_17_01339_DE_CF	D_17_01341_DE_CF	D_17_01343_DE_CF	D_17_01345_DE_CF	D_17_01347_DE_CF	D_17_01349_DE_CF
SBS1	0	0	0	0	0	0	0	0	0	0	0	0	0	0	0	0	0	0	0	0	0	0	ND
SBS10a	0	0	0	0	0	0	0	0	0	0	0	0	0	0	0	0	0	0	0	0	0	0	ND
SBS10b	0	0	0	0	0	0	0	0	0	0	0	0	0	0	0	0	0	0	0	0	0	0	ND
SBS11	0	0	0	0	0	0	0	0	0	0	0	0	0	0	0	0	0	0	0	0	0	0	ND
SBS12	0	0	0	0	0	0	0	0	0	0	0	0	0	0	0	0	0	0	0.0622567	0.0600582	0	0.0122315	1
SBS13	0	0	0	0	0	0	0	0	0	0	0	0	0	0	0	0	0	0	0	0	0	0	ND
SBS14	0	0	0	0	0	0	0	0	0	0	0	0	0	0	0	0	0	0	0	0	0	0	ND
SBS15	0	0	0	0	0	0	0	0	0	0	0	0	0	0	0	0	0	0	0	0	0	0	ND
SBS16	0	0	0	0	0	0	0	0	0	0	0	0	0	0	0	0	0	0	0	0	0	0	ND
SBS17a	0	0	0	0	0	0	0	0	0	0	0	0	0	0	0	0	0	0	0	0	0	0	ND
SBS17b	0	0	0	0	0	0	0	0	0	0	0	0	0	0	0	0	0	0	0	0	0	0	ND
SBS18	0	0	0	0	0	0	0	0	0	0	0	0	0	0	0	0	0	0	0	0	0	0	ND
SBS19	0	0	0	0	0	0	0	0	0	0	0	0	0	0	0	0	0	0	0	0	0	0	ND
SBS2	0	0	0	0	0	0	0	0	0	0	0	0	0	0	0	0	0	0	0	0	0	0	ND
SBS20	0	0	0	0	0	0	0	0	0	0	0	0	0	0	0	0	0	0	0	0	0	0	ND
SBS21	0	0	0	0	0	0	0	0	0	0	0	0	0	0	0	0	0	0	0	0	0	0	ND
SBS22	0	0	0	0	0	0	0	0	0	0	0.0560379	0.0757233	0	0.0673699	0.0567487	0.0666237	0.0803611	0	0.0726155	0.0564586	0	0.0531939	0.0178939
SBS23	0	0	0	0	0	0	0	0	0	0	0	0	0	0	0	0	0	0	0	0	0	0	ND
SBS24	0.0942865	0.099807	0.0793679	0.0834842	0.10009	0.0974771	0.0871004	0.0894781	0.0882137	0.0868689	0.0929062	0.0796813	0.116706	0.0668573	0.118351	0.0930547	0.0775435	0.117901	0.0709313	0.104316	0.0906174	0.0938248	1
SBS25	0.0682457	0.0605249	0.0812915	0.0760486	0.0789313	0.0734917	0.0751355	0.0766614	0.0764182	0.0783243	0.0706345	0	0	0.0703111	0	0	0.0633166	0	0.0651002	0	0.0745073	0.0269362	0.15175
SBS26	0	0	0	0	0	0	0	0	0	0	0	0	0	0	0	0	0	0	0	0	0	0	ND
SBS27	0	0	0	0	0	0	0	0	0	0	0	0	0	0	0	0	0	0	0	0	0	0	ND
SBS28	0	0	0	0	0	0	0	0	0	0	0	0	0	0	0	0	0	0	0	0	0	0	ND
SBS29	0	0	0	0	0	0	0	0	0	0	0	0	0	0	0	0	0	0	0	0	0	0	ND
SBS3	0	0	0	0	0	0	0	0	0	0	0	0	0	0	0	0	0	0	0	0	0	0	ND
SBS30	0	0	0	0	0	0	0	0	0	0	0	0	0	0	0	0	0	0	0	0	0	0	ND
SBS31	0	0	0	0	0	0	0	0	0	0	0	0	0	0	0	0	0	0	0	0	0	0	ND
SBS32	0	0	0	0	0	0	0	0	0	0	0	0	0	0	0	0	0	0	0	0	0	0	ND
SBS33	0	0	0	0	0	0	0	0	0	0	0	0	0	0	0	0	0	0	0	0	0	0	ND
SBS34	0	0	0	0	0	0	0	0	0	0	0	0	0	0	0	0	0	0	0	0	0	0	ND
SBS35	0	0	0	0	0	0	0	0	0	0	0	0	0	0	0	0	0	0	0	0	0	0	ND
SBS36	0	0	0	0	0	0	0	0	0	0	0	0	0	0	0	0	0	0	0	0	0	0	ND
SBS37	0	0	0	0.0592357	0	0	0	0	0	0	0	0	0	0	0	0	0	0	0	0	0.00592357	0	1
SBS38	0	0	0	0	0	0	0	0	0	0	0	0	0	0	0	0	0	0	0	0	0	0	ND
SBS39	0.0552974	0.060964	0	0	0	0	0	0	0.0530956	0	0.0644851	0.0587437	0	0	0	0.0534184	0	0	0.0537666	0	0.0169357	0.0230414	1
SBS4	0	0	0	0	0	0	0	0	0	0	0	0	0	0	0	0	0	0	0	0	0	0	ND
SBS40	0	0	0	0	0	0	0	0	0	0	0	0	0	0	0	0	0	0	0	0	0	0	ND
SBS41	0	0	0	0	0	0	0	0	0	0	0	0	0	0	0	0	0	0	0	0	0	0	ND
SBS42	0	0	0	0	0	0	0	0	0	0	0	0	0	0	0	0	0	0	0	0	0	0	ND
SBS43	0	0	0	0	0	0	0	0	0	0	0	0	0	0	0	0	0	0	0	0	0	0	ND
SBS44	0	0	0	0	0	0	0	0	0	0	0	0	0	0	0	0	0	0	0	0	0	0	ND
SBS45	0	0	0	0	0	0	0	0	0	0	0	0	0	0	0	0	0	0	0	0	0	0	ND
SBS46	0.0883091	0.0872641	0.0769926	0.0718771	0.0795563	0.082206	0.0764517	0.0785606	0.0929361	0.0814784	0.107746	0.101153	0.090166	0.0946917	0.0761004	0.0896549	0.0715214	0.0844826	0.102302	0.0931627	0.0815632	0.0910981	0.509525
SBS47	0	0	0	0	0	0	0	0	0	0	0	0	0	0	0	0	0	0	0	0	0	0	ND
SBS48	0	0	0	0	0	0	0	0	0	0	0	0	0	0	0	0	0	0	0	0	0	0	ND
SBS49	0	0	0	0	0	0	0	0	0	0	0	0	0	0	0	0	0	0	0	0	0	0	ND
SBS5	0	0	0	0	0	0	0	0	0	0	0	0	0	0	0	0	0	0	0	0	0	0	ND
SBS50	0	0	0	0	0	0	0	0	0	0	0	0	0	0	0	0	0	0	0	0	0	0	ND
SBS51	0	0	0	0	0	0	0	0	0	0	0	0	0	0	0	0	0	0	0	0	0	0	ND
SBS52	0	0	0	0	0	0	0	0	0	0	0	0	0	0	0	0	0	0	0	0	0	0	ND
SBS53	0	0	0	0	0	0	0	0	0	0	0	0	0	0	0	0	0	0	0	0	0	0	ND
SBS54	0.0693674	0.0675824	0.0786101	0.0766097	0.0797255	0.0789082	0.0812258	0.0736175	0.0684276	0.0665036	0.0656019	0.0600544	0.0668332	0.0790476	0.0666794	0.0754928	0.0729501	0.0657785	0.0664383	0.0590231	0.0740578	0.0677899	0.136158
SBS55	0	0	0	0	0	0	0	0	0	0	0	0	0	0	0	0	0	0	0	0	0	0	ND
SBS56	0	0	0	0	0	0	0	0	0	0	0	0	0	0	0	0	0	0	0	0	0	0	ND
SBS57	0	0	0	0	0	0	0	0	0	0	0	0	0	0	0	0	0	0	0	0	0	0	ND
SBS58	0	0	0	0	0	0	0	0	0	0	0	0	0	0	0	0	0	0	0	0	0	0	ND
SBS59	0	0	0	0	0	0	0	0	0	0	0	0	0	0	0	0	0	0	0	0	0	0	ND
SBS6	0.0732081	0.0780168	0.0744472	0.0731554	0.0768024	0.0748199	0.0838285	0.0805982	0.0756401	0.079062	0.0887423	0.0933027	0.0925243	0.0894149	0.0966416	0.100098	0.100154	0.102276	0.0942329	0.096001	0.0769578	0.0953387	1.19291e-06
SBS60	0	0	0	0	0	0	0	0	0	0	0	0	0	0	0	0	0	0	0	0	0	0	ND
SBS7a	0	0	0	0	0	0	0	0	0	0	0	0	0	0	0	0	0	0	0	0	0	0	ND
SBS7b	0	0	0	0	0	0	0	0	0	0	0	0	0	0	0	0	0	0	0	0	0	0	ND
SBS7c	0	0	0	0	0	0	0	0	0	0	0	0	0	0	0	0	0	0	0	0	0	0	ND
SBS7d	0	0	0	0	0	0	0	0	0	0	0	0	0	0	0	0	0	0	0	0	0	0	ND
SBS8	0.158045	0.154868	0.144858	0.145735	0.144686	0.148039	0.147386	0.149839	0.15157	0.144241	0.140239	0.134141	0.142244	0.123528	0.136131	0.132508	0.116266	0.129193	0.13328	0.159105	0.148927	0.134663	0.42277
SBS9	0	0	0	0	0	0	0	0	0	0	0	0	0	0	0	0	0	0	0	0	0	0	ND

## Sheet: Table S2-2. Lymphoma patients
Table S2. Contribution of mutational signatures.
Mutational signature
	gDNA																											cfDNA
	D_17_04116_DE_CF	D_17_04117_DE_CF	D_17_04118_DE_CF	D_17_04119_DE_CF	D_17_04120_DE_CF	D_17_05851_DE_CF	D_17_05855_DE_CF	D_17_05859_DE_CF	D_17_05863_DE_CF	D_17_05867_DE_CF	D_17_05871_DE_CF	D_17_05875_DE_CF	D_17_05879_DE_CF	D_17_05883_DE_CF	D_17_05887_DE_CF	D_17_05891_DE_CF	D_17_05895_DE_CF	D_17_05961_DE_CF	D_17_05962_DE_CF	D_17_05963_DE_CF	D_17_05964_DE_CF	D_17_05965_DE_CF	D_18_00093_DE_CF	D_18_00094_DE_CF	D_18_00095_DE_CF	D_18_00096_DE_CF	D_18_00177_DE_CF	D_17_04136_XT_CF	D_17_04137_XT_CF	D_17_04139_XT_CF	D_17_04141_XT_CF	D_17_04142_XT_CF	D_17_05848_DE_CF	D_17_05852_DE_CF	D_17_05856_DE_CF	D_17_05860_DE_CF	D_17_05864_DE_CF	D_17_05868_DE_CF	D_17_05872_DE_CF	D_17_05876_DE_CF	D_17_05880_DE_CF	D_17_05884_DE_CF	D_17_05888_DE_CF	D_17_05892_DE_CF	D_17_05950_DE_CF	D_17_05951_DE_CF	D_17_05955_DE_CF	D_17_05958_DE_CF	D_17_05960_DE_CF
SBS1	0	0	0	0	0	0	0	0	0	0	0	0	0	0	0	0	0	0	0	0	0	0	0	0	0	0	0	0	0	0	0	0	0	0	0	0	0	0	0	0	0	0	0	0	0	0	0	0	0
SBS10a	0	0	0	0	0	0	0	0	0	0	0	0	0	0	0	0	0	0	0	0	0	0	0	0	0	0	0	0	0	0	0	0	0	0	0	0	0	0	0	0	0	0	0	0	0	0	0	0	0
SBS10b	0	0	0	0	0	0	0	0	0	0	0	0	0	0	0	0	0	0	0	0	0	0	0	0	0	0	0	0	0	0	0	0	0	0	0	0	0	0	0	0	0	0	0	0	0	0	0	0	0
SBS11	0	0	0	0	0	0	0	0	0	0	0	0	0	0	0	0	0	0	0	0	0	0	0	0	0	0	0	0	0	0	0	0	0	0	0	0	0	0.0569955	0	0	0	0	0	0	0	0	0	0	0
SBS12	0	0	0	0	0	0	0	0	0	0	0	0	0	0	0	0	0	0	0	0	0	0	0	0	0	0	0	0	0	0	0	0	0	0	0	0	0	0	0	0	0	0	0	0	0	0	0	0.0664106	0.0681318
SBS13	0	0	0	0	0	0	0	0	0	0	0	0	0	0	0	0	0	0	0	0	0	0	0	0	0	0	0	0	0	0	0	0	0	0	0	0	0	0	0	0	0	0	0	0	0	0	0	0	0
SBS14	0	0	0	0	0	0	0	0	0	0	0	0	0	0	0	0	0	0	0	0	0	0	0	0	0	0	0	0	0	0	0	0	0	0	0	0	0	0	0	0	0	0	0	0	0	0	0	0	0
SBS15	0	0	0	0	0	0	0	0	0	0	0	0	0	0	0	0	0	0	0	0	0	0	0	0	0	0	0	0	0	0	0	0	0	0	0	0	0	0	0	0	0	0	0	0	0	0	0	0	0
SBS16	0	0	0	0	0	0	0	0	0	0	0	0	0	0	0	0	0	0	0	0	0	0	0	0	0	0	0	0	0	0	0	0	0	0	0	0	0	0	0	0	0	0	0	0	0	0	0	0	0
SBS17a	0	0	0	0	0	0	0	0	0	0	0	0	0	0	0	0	0	0	0	0	0	0	0	0	0	0	0	0	0	0	0	0	0	0	0	0	0	0	0	0	0	0	0	0	0	0	0	0	0
SBS17b	0	0	0	0	0	0	0	0	0	0	0	0	0	0	0	0	0	0	0	0	0	0	0	0	0	0	0	0	0	0	0	0	0	0	0	0	0	0	0	0	0	0	0	0	0	0	0	0	0
SBS18	0	0	0	0	0	0	0	0	0	0	0	0	0	0	0	0	0	0	0	0	0	0	0	0	0	0	0	0	0	0	0	0	0	0	0	0	0	0	0	0	0	0	0	0	0	0	0	0	0
SBS19	0	0	0	0	0	0	0	0	0	0	0	0	0	0	0	0	0	0	0	0	0	0	0	0	0	0	0	0	0	0	0	0	0	0	0	0	0	0	0	0	0	0	0	0	0	0	0	0	0
SBS2	0	0	0	0	0	0	0	0	0	0	0	0	0	0	0	0	0	0	0	0	0	0	0	0	0	0	0	0	0	0	0	0	0	0	0	0	0	0	0	0	0	0	0	0	0	0	0	0	0
SBS20	0	0	0	0	0	0	0	0	0	0	0	0	0	0	0	0	0	0	0	0	0	0	0	0	0	0	0	0	0	0	0	0	0	0	0	0	0	0	0	0	0	0	0	0	0	0	0	0	0
SBS21	0	0	0	0	0	0	0	0	0	0	0	0	0	0	0	0	0	0	0	0	0	0	0	0	0	0	0	0	0	0	0	0	0	0	0	0	0	0	0	0	0	0	0	0	0	0	0	0	0
SBS22	0	0	0	0	0	0	0	0	0	0	0	0	0	0	0	0	0	0	0	0	0	0	0	0	0	0	0	0.0632401	0.069408	0.0575952	0.0768744	0.0661827	0	0.0541359	0.0549952	0	0	0	0	0	0	0	0	0	0	0.0653733	0	0	0
SBS23	0	0	0	0	0	0	0	0	0	0	0	0	0	0	0	0	0	0	0	0	0	0	0	0	0	0	0	0	0	0	0	0	0	0	0	0	0	0.0610035	0	0	0	0	0	0	0.0684727	0	0	0	0
SBS24	0.187719	0.182931	0.197597	0.127606	0.167626	0.194057	0.172558	0.204917	0.167311	0.17671	0.194084	0.205258	0.189779	0.159731	0.198442	0.14397	0.152767	0.128265	0.125575	0.126948	0.12469	0.132248	0.109663	0.133577	0.134819	0.12275	0.175513	0.0949246	0.0923632	0.0984405	0.0769525	0.0847383	0.117078	0.118489	0.115438	0.131982	0.128924	0.104662	0.090449	0.0974413	0.104632	0.103867	0.100731	0.115745	0.130581	0.112131	0.104962	0.12192	0.118843
SBS25	0	0	0	0.0658409	0	0	0	0	0	0	0	0	0	0.0600038	0	0.0716169	0.0668877	0.0717212	0.0727646	0.0647446	0.0635828	0.0683648	0	0	0.0645485	0.0668888	0	0.0765815	0.0721062	0.0712144	0.0765264	0.0794722	0	0	0	0	0	0	0.0604877	0.0607836	0.0723832	0.064002	0.0614835	0.0690212	0.0586064	0.0758796	0.0688185	0.0563928	0.0633286
SBS26	0	0	0	0	0	0	0	0	0	0	0	0	0	0	0	0	0	0	0	0	0	0	0	0	0	0	0	0	0	0	0	0	0	0	0	0	0	0	0	0	0	0	0	0	0	0	0	0	0
SBS27	0	0	0	0	0	0	0	0	0	0	0	0	0	0	0	0	0	0	0	0	0	0	0	0	0	0	0	0	0	0	0	0	0	0	0	0	0	0	0	0	0	0	0	0	0	0	0	0	0
SBS28	0	0	0	0	0	0	0	0	0	0	0	0	0	0	0	0	0	0	0	0	0	0	0	0	0	0	0	0	0	0	0	0	0	0	0	0	0	0	0	0	0	0	0	0	0	0	0	0	0
SBS29	0	0	0.0598784	0	0	0	0	0.0582302	0	0	0	0.0689952	0	0	0	0	0	0	0	0	0	0	0	0	0	0	0	0	0	0	0	0	0	0	0	0	0	0	0	0	0	0	0	0	0	0	0	0	0
SBS3	0	0	0	0	0	0	0	0	0	0	0	0	0	0	0	0	0	0	0	0	0	0	0	0	0	0	0	0	0	0	0	0	0	0	0	0	0	0	0	0	0	0	0	0	0	0	0	0	0
SBS30	0	0	0	0	0	0	0	0	0	0	0	0	0	0	0	0	0	0	0	0	0	0	0	0	0	0	0	0	0	0	0	0	0	0	0	0	0	0	0	0	0	0	0	0	0	0	0	0	0
SBS31	0	0	0	0	0	0	0	0	0	0	0	0	0	0	0	0	0	0	0	0	0	0	0	0	0	0	0	0	0	0	0	0	0	0	0	0	0	0	0	0	0	0	0	0	0	0	0	0	0
SBS32	0	0	0	0	0	0	0	0	0	0	0	0	0	0	0	0	0	0	0	0	0	0	0	0	0	0	0	0	0	0	0	0	0	0	0	0	0	0	0	0	0	0	0	0	0	0	0	0	0
SBS33	0	0	0	0	0	0	0	0	0	0	0	0	0	0	0	0	0	0	0	0	0	0	0	0	0	0	0	0	0	0	0	0	0	0	0	0	0	0	0	0	0	0	0	0	0	0	0	0	0
SBS34	0	0	0	0	0	0	0	0	0	0	0	0	0	0	0	0	0	0	0	0	0	0	0	0	0	0	0	0	0	0	0	0	0	0	0	0	0	0	0	0	0	0	0	0	0	0	0	0	0
SBS35	0	0	0	0	0	0	0	0	0	0	0	0	0	0	0	0	0	0	0	0	0	0	0	0	0	0	0	0	0	0	0	0	0	0	0	0	0	0	0	0	0	0	0	0	0	0	0	0	0
SBS36	0	0	0	0	0	0	0	0	0	0	0	0	0	0	0	0	0	0	0	0	0	0	0	0	0	0	0	0	0	0	0	0	0	0	0	0	0	0	0	0	0	0	0	0	0	0	0	0	0
SBS37	0	0	0	0	0	0	0	0	0	0	0	0	0	0	0	0	0	0	0	0	0	0	0.0782754	0.0709941	0	0	0.0658827	0	0	0	0	0	0	0	0	0	0	0	0	0	0.0581605	0.0664134	0.0612618	0	0	0	0	0	0
SBS38	0	0	0	0	0	0	0	0	0	0	0	0	0	0	0	0	0	0	0	0	0	0	0	0	0	0	0	0	0	0	0	0	0	0	0	0	0	0	0	0	0	0	0	0	0	0	0	0	0
SBS39	0.069969	0.0596323	0.0676302	0.0591497	0.0638655	0	0.0563288	0.0672054	0	0.061316	0.0596512	0.058584	0.0674158	0.0568195	0.057815	0	0.0561343	0.0594564	0.0600828	0.056665	0.058614	0.0607074	0	0	0.0654813	0.063017	0	0.0722049	0	0	0.055142	0.0595314	0	0	0	0	0	0	0	0	0	0	0	0	0	0	0	0	0
SBS4	0.108936	0.0779479	0.113327	0	0.0752867	0.125555	0.0996797	0.141622	0.0884726	0.0959584	0.12432	0.142731	0.117917	0.0586606	0.0908694	0	0	0	0	0	0	0	0	0	0	0	0.0950708	0	0	0	0	0	0	0	0	0.0665194	0	0.0968784	0	0	0	0	0	0	0	0	0	0	0
SBS40	0	0	0	0	0	0	0	0	0	0	0	0	0	0	0	0	0	0	0	0	0	0	0	0	0	0	0	0	0	0	0	0	0	0	0	0	0	0	0	0	0	0	0	0	0	0	0	0	0
SBS41	0	0	0	0	0	0	0	0	0	0	0	0	0	0	0	0	0	0	0	0	0	0	0	0	0	0	0	0	0	0	0	0	0	0	0	0	0	0	0	0	0	0	0	0	0	0	0	0	0
SBS42	0	0	0	0	0	0	0	0	0	0	0	0	0	0	0	0	0	0	0	0	0	0	0	0	0	0	0	0	0	0	0	0	0	0	0	0	0	0	0	0	0	0	0	0	0	0	0	0	0
SBS43	0	0	0	0	0	0	0	0	0	0	0	0	0	0	0	0	0	0	0	0	0	0	0	0	0	0	0	0	0	0	0	0	0	0	0	0	0	0	0	0	0	0	0	0	0	0	0	0	0
SBS44	0	0	0	0	0	0	0	0	0	0	0	0	0	0	0	0	0	0	0	0	0	0	0	0	0	0	0	0	0	0	0	0	0	0	0	0	0	0	0	0	0	0	0	0	0	0	0	0	0
SBS45	0	0	0	0	0	0	0	0	0	0	0	0	0	0	0	0	0	0	0	0	0	0	0	0	0	0	0	0	0	0	0	0	0	0	0	0	0	0	0	0	0	0	0	0	0	0	0	0	0
SBS46	0.0964574	0.100289	0.0952353	0.119627	0.108727	0.0932666	0.101088	0.0873507	0.114827	0.101241	0.0968312	0.0887132	0.0965421	0.0889179	0.0800874	0.0938304	0.0950656	0.122565	0.116949	0.119537	0.119428	0.120282	0.0760289	0.06142	0.120239	0.130138	0.0644997	0.104082	0.096347	0.116358	0.0946621	0.0886789	0.104246	0.127903	0.126346	0.121073	0.112357	0.133148	0.110279	0.122918	0	0.0604944	0.0689981	0.098799	0.120283	0.124347	0.126201	0.127846	0.130657
SBS47	0	0	0	0	0	0	0	0	0	0	0	0	0	0	0	0	0	0	0	0	0	0	0	0	0	0	0	0	0	0	0	0	0	0	0	0	0	0	0	0	0	0	0	0	0	0	0	0	0
SBS48	0	0	0	0	0	0	0	0	0	0	0	0	0	0	0	0	0	0	0	0	0	0	0	0	0	0	0	0	0	0	0	0	0	0	0	0	0	0	0	0	0	0	0	0	0	0	0	0	0
SBS49	0	0	0	0	0	0	0	0	0	0	0	0	0	0	0	0	0	0	0	0	0	0	0	0	0	0	0	0	0	0	0	0	0	0	0	0	0	0	0	0	0	0	0	0	0	0	0	0	0
SBS5	0	0	0	0	0	0	0	0	0	0	0	0	0	0	0	0	0	0	0	0	0	0	0	0	0	0	0	0	0	0	0	0	0	0	0	0	0	0	0	0	0	0	0	0	0	0	0	0	0
SBS50	0	0	0	0	0	0	0	0	0	0	0	0	0	0	0	0	0	0	0	0	0	0	0	0	0	0	0	0	0	0	0	0	0	0	0	0	0	0	0	0	0	0	0	0	0	0	0	0	0
SBS51	0	0	0	0	0	0	0	0	0	0	0	0	0	0	0	0	0	0	0	0	0	0	0	0	0	0	0	0	0	0	0	0	0	0	0	0	0	0	0	0	0	0	0	0	0	0	0	0	0
SBS52	0	0	0	0	0	0	0	0	0	0	0	0	0	0	0	0	0	0	0	0	0	0	0	0	0	0	0	0	0	0	0	0	0	0	0	0	0	0	0	0	0	0	0	0	0	0	0	0	0
SBS53	0	0	0	0	0	0	0	0	0	0	0	0	0	0	0	0	0	0	0	0	0	0	0	0	0	0	0	0	0	0	0	0	0	0	0	0	0	0	0	0	0	0	0	0	0	0	0	0	0
SBS54	0.0647641	0.0682417	0.0636879	0.078657	0.0715019	0.0629465	0.0701037	0.0565145	0.068169	0.0714829	0.0577013	0.058576	0.0633102	0.0803001	0.0726229	0.0848409	0.081662	0.086423	0.0823494	0.0863551	0.0864261	0.0823226	0.0728656	0.0776732	0.0723421	0.0718299	0.0726541	0.0774182	0.0644601	0.0958401	0.0868394	0.080487	0.0683309	0.0579787	0.0598782	0.0624513	0.0587711	0.0798704	0.0688463	0.0934299	0.0723289	0.0824508	0.0804854	0.0773528	0.115265	0.0791886	0.0758605	0.081205	0.0822843
SBS55	0	0	0	0	0	0	0	0	0	0	0	0	0	0	0	0	0	0	0	0	0	0	0	0	0	0	0	0	0	0	0	0	0	0	0	0	0	0	0	0	0	0	0	0	0	0	0	0	0
SBS56	0	0	0	0	0	0	0	0	0	0	0	0	0	0	0	0	0	0	0	0	0	0	0	0	0	0	0	0	0	0	0	0	0	0	0	0	0	0	0	0	0	0	0	0	0	0	0	0	0
SBS57	0	0	0	0	0	0	0	0	0	0	0	0	0	0	0	0	0	0	0	0	0	0	0	0	0	0	0	0	0	0	0	0	0	0	0	0	0	0	0	0	0	0	0	0	0	0	0	0	0
SBS58	0	0	0	0	0	0	0	0	0	0	0	0	0	0	0	0	0	0	0	0	0	0	0	0	0	0	0	0	0	0	0	0	0	0	0	0	0	0	0	0	0	0	0	0	0	0	0	0	0
SBS59	0	0	0	0	0	0	0	0	0	0	0	0	0	0	0	0	0	0	0	0	0	0	0	0	0	0	0	0	0	0	0	0	0	0	0	0	0	0	0	0	0	0	0	0	0	0	0	0	0
SBS6	0.0785891	0.0862046	0.0720683	0.102897	0.0903656	0.0802279	0.0895036	0.072045	0.10154	0.0924546	0.0834894	0.0704841	0.079154	0.0879961	0.071443	0.0916801	0.0888429	0.0946743	0.0944016	0.104387	0.0982175	0.0934927	0.104295	0.0933745	0.0921402	0.095731	0.0881774	0.0985687	0.0950113	0.112544	0.100894	0.0908111	0.14904	0.122263	0.13219	0.111843	0.11671	0.124551	0.12136	0.13505	0.0974618	0.104895	0.106251	0.0952864	0.156757	0.106886	0.122344	0.0940046	0.0975295
SBS60	0	0	0	0	0	0	0	0	0	0	0	0	0	0	0	0	0	0	0	0	0	0	0	0	0	0	0	0	0	0	0	0	0	0	0	0	0	0	0	0	0	0	0	0	0	0	0	0	0
SBS7a	0	0	0	0	0	0	0	0	0	0	0	0	0	0	0	0	0	0	0	0	0	0	0	0	0	0	0	0	0	0	0	0	0	0	0	0	0	0	0	0	0	0	0	0	0	0	0	0	0
SBS7b	0	0	0	0	0	0	0	0	0	0	0	0	0	0	0	0	0	0	0	0	0	0	0	0	0	0	0	0	0	0	0	0	0	0	0	0	0	0	0	0	0	0	0	0	0	0	0	0	0
SBS7c	0	0	0	0	0	0	0	0	0	0	0	0	0	0	0	0	0	0	0	0	0	0	0	0	0	0	0	0	0	0	0	0	0	0	0	0	0	0	0	0	0	0	0	0	0	0	0	0	0
SBS7d	0	0	0	0	0	0	0	0	0	0	0	0	0	0	0	0	0	0	0	0	0	0	0	0	0	0	0	0	0	0	0	0	0	0	0	0	0	0	0	0	0	0	0	0	0	0	0	0	0
SBS8	0.0692169	0.0845581	0.067701	0.0978036	0.0906644	0.0748335	0.0877087	0.0654147	0.0936108	0.0923678	0.078567	0.0641954	0.0739557	0.111171	0.101316	0.114834	0.112136	0.108743	0.110132	0.0977121	0.115806	0.110982	0.115602	0.0995327	0.114733	0.121082	0.081356	0.123069	0.140024	0.0871278	0.111836	0.130395	0.0927107	0.109852	0.112463	0.113267	0.128706	0	0.10911	0.0859047	0.100005	0.0961598	0.0926254	0.12072	0	0.116272	0.11481	0.101294	0.108459
SBS9	0	0	0	0	0	0	0	0	0	0	0	0	0	0	0	0	0	0	0	0	0	0	0	0	0	0	0	0	0	0	0	0	0	0	0	0	0	0	0	0	0	0	0	0	0	0	0	0	0
[truncated: 8 more columns]
